# Supplementary material for: Multi metabolomics-based analysis of application of Astragalus membranaceus in the treatment of hyperuricemia
Source: Front Pharmacol. 2022 Jul 22;13:948939. doi: 10.3389/fphar.2022.948939 (PMC9355468; doi:10.3389/fphar.2022.948939)
Supplement: Supplementary file 1 [file Table1.XLSX]

## Sheet: Table. A.1
Plasma
Name	Control-1	Control-2	Control-3	Control-4	Control-5	Control-6	Control-7	Control-8	Model-1	Model-2	Model-3	Model-4	Model-5	Model-6	Model-7	Model-8	Low-1	Low-2	Low-3	Low-4	Low-5	Low-6	Low-7	Low-8	High-1	High-2	High-3	High-4	High-5	High-6	High-7	High-8	Positive-1	Positive-2	Positive-3	Positive-4	Positive-5	Positive-6	Positive-7	Positive-8
9,10,13-TriHOME	0.00941593	0.0319816	0.0294211	0.0128816	0.00224273	0.0112079	0.000395155	0.0029961	0.00732958	0.000889022	0.00155585	0.00259104	0.000557354	0.000219836	0.000196946	0.0134937	0.0206286	0.000227283	0.00293011	0.00848823	0.000591959	0.00405413	0.00372806	0.00102678	0.00905369	0.00731489	0.00763257	0.00714473	0.0115299	0.00857847	0.0149544	0.00902173	8.21016e-05	8.42358e-05	0.000190777	0.00145327	0.000150329	0.000133215	0.000252689	0.000132444
LPC(20:4)	0.0117868	0.00269127	0.00132205	0.00494695	0.00903702	0.00333792	0.00878551	0.00779219	0.0103779	0.0119302	0.0124974	0.0119239	0.0134122	0.0110303	0.012318	0.00758177	0.00420663	0.0113964	0.00920377	0.00479783	0.0138364	0.015435	0.00734356	0.0155445	0.0070968	0.00595527	0.00780806	0.00670484	0.00660675	0.00494242	0.00338096	0.00654844	0.0141896	0.00761434	0.0125228	0.0116286	0.00947412	0.0137172	0.012351	0.0118211
LPC(18:0)	0.00412286	0.00535923	0.00168841	0.00214597	0.00194757	0.00146202	0.00230229	0.00116825	0.0010891	0.00224711	0.00109818	0.00172268	0.00186819	0.00147979	0.00144132	0.00113952	0.00681875	0.00117326	0.00111091	0.00137239	0.00176552	0.00210049	0.00142976	0.00275106	0.00225785	0.00110862	0.00145488	0.00113676	0.00140995	0.000999338	0.00177506	0.00114577	0.0012061	0.00155747	0.00108732	0.00191029	0.00416949	0.00118166	0.00147417	0.00135947
Sulfolithocholylglycine	0.00148376	0.00142292	0.00429646	0.00365384	0.00171547	0.00118146	0.000978198	0.00282433	0.0035067	0.000731988	0.00134936	0.00141503	0.00106336	0.00075406	0.00188444	0.000128679	0.00111148	0.000448844	0.00221665	0.000931156	0.000393428	0.000382628	0.0010831	0.00126584	0.000355031	0.000565148	0.00130237	0.00044853	0.000699556	0.00198175	0.000100775	0.00279433	0.00156844	0.00080639	0.00140206	0.00182969	0.00102417	0.000922414	0.00191679	0.00249048
12(13)Ep-9-KODE	0.00189041	0.00548535	0.00287566	0.00183669	0.000445883	0.00242434	0.000104311	0.000456328	0.000537099	0.000195676	0.000151968	0.000365542	0.000131396	0.000143106	0.000141618	0.00130134	0.0187312	0.000107491	0.000567961	0.00467489	0.000126569	0.000648259	0.000633967	0.000264833	0.00152592	0.000952477	0.000869205	0.00067139	0.00111441	0.00133659	0.00214787	0.00102376	7.72279e-05	7.32975e-05	0.000271369	0.000520692	8.5705e-05	0.000141089	9.9237e-05	5.65141e-05
LPC(14:0)	0.00138224	0.00119129	0.00110864	0.000776101	0.00190486	0.0015472	0.00141338	0.00177842	0.00239364	0.00154408	0.00151576	0.00152054	0.00138514	0.00229515	0.00386217	0.00182618	0.00274217	0.00176089	0.00140028	0.00165176	0.00307035	0.00322095	0.00428264	0.00261911	0.00305678	0.00312628	0.00153256	0.00334629	0.00336528	0.00286204	0.00189816	0.00328584	0.000944392	0.000789479	0.00163592	0.00148588	0.000543464	0.00264653	0.00198274	0.00205108
DiHODE	0.00114832	0.00236164	0.00262281	0.00134725	0.000995274	0.00149682	0.000618474	0.000337816	0.00112454	0.000822925	0.000242797	0.00088144	0.00044938	0.000446531	0.000495122	0.00126523	0.00142253	0.000358396	0.000863133	0.00180411	0.000197894	0.000731305	0.000630873	0.000388862	0.00124272	0.000915522	0.00126841	0.000838641	0.000935654	0.0013792	0.00142452	0.00116122	0.000316686	0.000165151	0.000415761	0.000211913	0.000102984	0.000107769	0.000343034	0.000161008
LPC(22:6)	0.0023798	0.000220793	4.03407e-05	0.000545134	0.00116777	0.000212329	0.0021187	0.00124787	0.00266133	0.00286003	0.00299505	0.00325019	0.0067294	0.00340117	0.00423838	0.00161044	0.000406212	0.00396459	0.00268994	0.000672119	0.00522304	0.0039966	0.00125461	0.00370664	0.00124258	0.00117072	0.00164696	0.00166588	0.000971119	0.00086713	0.000371422	0.00140799	0.00375365	0.00461584	0.00393459	0.00264678	0.00267657	0.00341091	0.00271734	0.00281901
Vaccenyl carnitine	0.000712783	0.0012642	0.000764054	0.000807155	0.00113654	0.00112041	0.000867799	0.000954002	0.000459332	0.000669146	0.00029669	0.0004857	0.000537953	0.000483326	0.000497233	0.000741889	0.000595714	0.000519202	0.000431575	0.000480689	0.000623253	0.000507628	0.000499117	0.00048124	0.000576955	0.000602563	0.000560916	0.000610666	0.000434687	0.000445136	0.000477693	0.000446371	0.000518163	0.000382542	0.000236331	0.000655751	0.00107717	0.000421864	0.000393822	0.000528055
LPE(20:2)	0.00104409	0.000660145	0.000872553	0.000649218	0.000800614	0.000935089	0.000839317	0.000815434	0.00105691	0.00103637	0.00111428	0.00100535	0.00100056	0.000935736	0.000860792	0.00107295	0.000883069	0.000998416	0.000881897	0.000861388	0.00122513	0.00111053	0.000916381	0.000691477	0.000950579	0.000779861	0.000902643	0.000739651	0.000723889	0.000824199	0.000506523	0.000743731	0.000656763	0.000733827	0.000654809	0.000410713	0.000821372	0.000360488	0.000710945	0.000593279
11,12,15-trihydroxyeicosatrienoic acid	0.000911388	0.000875367	0.00138053	0.000764283	0.000448336	0.000785674	0.000133269	0.000439804	0.000518849	0.000127937	0.000355484	0.000472604	0.000108795	8.31369e-05	6.5273e-05	0.000746545	0.00120871	7.83267e-05	0.000288971	0.00108475	0.000235143	0.00055536	0.000520769	0.000266592	0.000619021	0.000454436	0.000451206	0.00054096	0.000504918	0.000503966	0.000400678	0.000536262	2.46929e-05	3.51105e-05	9.9221e-05	0.000289855	2.71691e-05	2.89053e-05	9.14044e-05	8.75315e-05
Corchorifatty acid D	0.000177848	0.00120585	0.00129166	0.000376853	0.000253031	0.00128879	1.42605e-05	0.000325044	0.000109234	2.12476e-05	1.77809e-05	0.00023318	2.39255e-05	1.13568e-05	3.10289e-05	0.000170869	0.00156073	1.79472e-06	3.5817e-05	0.000269066	1.40695e-05	7.29153e-05	0.00014384	5.21694e-05	0.000522047	0.000190487	0.000227785	0.000179131	0.000665119	0.000836127	0.00113256	0.000169309	1.70928e-06	1.71333e-06	2.27102e-06	7.12908e-05	2.72483e-06	3.7684e-06	3.66972e-06	1.55555e-06
DiHETE	0.000603327	0.000554698	0.000860775	0.000649674	0.000363471	0.000508551	0.000635612	0.000381115	0.000314152	6.43957e-05	0.000261852	0.000444003	0.000188367	0.000119772	0.000253483	0.000588266	0.000650554	0.000195453	0.000138253	0.000613091	0.000136172	0.000374181	0.000387529	0.000169746	0.000455791	0.000321746	0.000299288	0.000336994	0.000399881	0.000417753	0.000277015	0.000303454	0.000153326	9.25194e-06	7.71903e-05	0.000135874	6.67839e-06	0.000183869	0.00015866	0.000113124
LPE(20:1)	0.000596583	0.000817169	0.000742453	0.000350665	0.000400113	0.00038844	0.000411824	0.000397882	0.00093765	0.000667491	0.000882375	0.00100679	0.000811404	0.000758572	0.000895791	0.00116213	0.00078312	0.000510268	0.000828872	0.00101979	0.000927179	0.0011701	0.000723902	0.000543286	0.000973439	0.00054677	0.000743411	0.000488311	0.000696596	0.000700192	0.000620636	0.000775709	0.000412498	0.000796555	0.000458056	0.000396338	0.000340153	0.00058793	0.000504005	0.000360562
Stearoylcarnitine	0.000129004	0.000291365	0.000397326	0.000549081	0.000720594	0.000879176	0.000539355	0.000337054	4.91718e-05	0.000192687	7.91004e-05	5.26264e-05	5.43625e-05	8.14436e-05	5.5031e-05	8.94058e-05	0.000148771	0.000237198	0.000159794	0.000127904	8.56068e-05	5.28426e-05	0.00010376	7.13347e-05	6.73206e-05	0.000201247	5.85422e-05	0.000189348	0.00012773	0.000120001	6.74773e-05	5.74709e-05	0.000105353	7.11311e-05	0.00010691	9.80968e-05	0.000261491	0.000174417	0.000224538	0.000196038
eicosapentaenoic acid	0.000135818	0.000407187	0.000347269	0.000213575	0.000494666	0.000966346	0.000361815	0.000875797	0.000122221	3.57163e-05	0.000103751	0.000387012	7.51056e-05	2.80564e-05	7.33506e-05	0.000176563	0.00101333	4.75237e-05	3.69236e-05	0.000163127	4.81423e-05	0.000107734	0.000633418	8.46925e-05	8.83508e-05	6.84136e-05	0.000151667	0.000153066	0.000132566	0.000194624	7.78892e-05	8.63405e-05	1.63258e-05	1.25504e-05	2.79352e-05	8.92432e-05	3.49138e-06	2.08077e-05	2.46899e-05	1.77585e-05
Indoxyl sulfate	0.000151619	0.000183387	0.000196996	0.000396333	0.000829267	0.000260995	0.00123265	0.000532229	0.000928357	0.00126747	0.0033728	0.00271537	0.00321773	0.00243582	0.00168693	0.00144239	0.000741959	1.11364e-05	0.00112537	0.000902597	0.00126062	0.00185975	0.0012823	0.00127033	0.000900269	0.000984323	0.00132247	0.0017886	0.00278933	0.00179088	0.000340901	0.00155418	0.00157126	1.4746e-05	0.00122195	0.00113045	0.000299696	7.68615e-06	0.00108844	0.00131399
Prostaglandin G1	0.000495853	0.000579238	0.000691302	0.000351852	0.000270483	0.000606829	0.000448583	0.000308634	0.000225422	5.76015e-05	0.000167307	0.000267345	4.25203e-05	5.55214e-05	7.10822e-05	0.000539006	0.000639824	7.93846e-05	0.000117914	0.000470065	7.90132e-05	0.000245698	0.000306267	8.10435e-05	0.000383351	0.000255235	0.00025047	0.00041301	0.000356367	0.000460116	0.000297621	0.000252218	2.47814e-05	3.73529e-06	4.14598e-05	3.70821e-05	1.97213e-06	1.83772e-05	5.27673e-05	4.12173e-06
Butyrylcarnitine	0.00079793	0.000173934	0.000472196	0.000490345	0.000181982	0.000237632	0.000630635	0.000637358	0.000798485	0.000312077	0.000944258	0.000654302	0.000786127	0.000692737	0.000800367	0.00108225	0.00132459	0.000666321	0.000929551	0.000602308	0.0010035	0.000931579	0.000138242	0.000593531	0.000200168	0.000480045	0.000823109	0.000284559	0.000669679	0.00027566	0.000745819	0.000563891	0.000242562	0.000176183	0.000218405	0.00041519	0.000531254	7.58827e-05	0.00031095	0.000182675
Lipoxin A4	0.000277228	0.000631615	0.000892761	0.00038446	0.000256909	0.000653717	6.72195e-05	0.000327103	0.000296597	4.56494e-05	0.000117386	0.000266775	3.75236e-05	2.7665e-05	4.76322e-05	0.000435096	0.000600989	3.28172e-05	0.000118632	0.000337633	9.58467e-05	0.00023286	0.000337172	7.72022e-05	0.000362736	0.000295378	0.000288796	0.000329832	0.000377653	0.000395984	0.000349787	0.00029761	1.17387e-05	2.08068e-05	3.29533e-05	5.97986e-05	6.26496e-06	1.89857e-05	1.92658e-05	1.76778e-05
LPC(16:0)	0.000223464	0.000202531	0.000508792	0.000426151	0.000350397	0.000666489	0.000307471	0.000296058	0.00021484	0.000255068	0.000269342	0.000261828	6.1282e-05	6.28655e-05	0.00011713	0.000515033	0.000428636	0.000144011	0.000116145	0.000383664	0.000177851	4.66374e-05	0.000272939	0.000157582	0.000219028	0.000389298	0.000271042	0.000225551	0.000406734	0.000519652	0.000209763	0.000190684	1.94374e-05	2.294e-05	7.68836e-05	6.80506e-05	0.00017523	6.01709e-07	8.72622e-05	0.00014642
LPE(18:1)	0.000388054	0.000322214	0.000354994	0.0002756	0.000366632	0.000344674	0.000352403	0.000367294	0.00074881	0.000784991	0.000440369	0.000491233	0.00054427	0.000835627	0.00095116	0.000696665	0.000728091	0.000487294	0.000604038	0.000559184	0.000935082	0.000863474	0.00111115	0.000538311	0.000877853	0.000474299	0.000554766	0.000612868	0.000658666	0.000654156	0.000474336	0.000659889	0.00048354	0.000860374	0.000562335	0.000438242	0.000241006	0.00091005	0.000739685	0.000493713
L-Kynurenine	0.000309326	0.000264278	0.000313687	0.000269041	0.000306055	0.000288395	0.000413946	0.000279596	3.83905e-07	0.000226574	0.000120627	0.000275638	0.000268519	0.00016941	0.000200253	0.000191837	4.30409e-05	9.94309e-05	9.26184e-05	0.000138576	0.000243198	0.000258266	0.000103302	0.000199181	0.000127963	0.000174572	0.000172698	0.000128148	0.000160626	0.0001423	0.000160352	0.000178817	0.000311272	5.7549e-05	0.000266101	0.000278633	0.000210075	6.46207e-05	9.2339e-05	0.000141122
Linoelaidylcarnitine	0.000422718	0.000266812	0.000191456	0.000204989	0.000233593	0.000289399	0.000438599	0.00039318	0.000221923	0.000107508	0.000297067	7.10496e-05	0.000121614	0.000100097	0.000104529	5.33066e-05	5.95326e-05	8.56176e-05	7.47408e-05	4.98441e-05	9.17355e-05	0.000186616	2.97905e-05	0.000190778	4.38806e-05	6.2769e-05	5.48629e-05	3.23583e-05	6.34791e-05	2.15578e-05	1.3243e-05	1.44782e-05	0.000106686	4.99082e-05	7.42348e-05	0.000166929	0.000370062	7.49933e-05	6.73369e-05	0.00022852
Palmitoylcarnitine	8.39655e-05	0.000503045	9.56227e-05	0.000125321	0.00020371	0.000294413	0.000197358	0.00075353	2.13398e-05	7.66942e-05	2.85317e-05	5.67455e-05	1.89784e-05	4.15743e-05	1.822e-05	6.32785e-05	5.07016e-05	5.41438e-05	4.26091e-05	0.00014059	9.2597e-05	1.74088e-06	5.58468e-05	2.07254e-05	0.000122932	8.9134e-05	2.46198e-05	9.79792e-05	5.92048e-05	8.40763e-05	9.19958e-05	4.16619e-05	0.000200352	3.32507e-05	0.000266303	5.75462e-05	0.000273591	0.000198736	0.000198599	0.000166321
LPE(16:0)	0.000300045	0.000212217	0.000211148	0.000298781	0.000272265	0.000268065	0.000267003	0.000319673	0.000454158	0.000291787	0.000383884	0.000260083	0.000296981	0.000369351	0.00082209	0.000313781	0.000565696	0.000435583	0.000222148	0.000424012	0.000752369	0.00042727	0.000671171	0.000493397	0.000398845	0.000401108	0.000235472	0.000376229	0.000476251	0.000705745	0.000515117	0.00066109	0.000223696	0.00030752	0.000191941	0.000151091	7.85985e-05	0.000294912	0.000263956	0.000329908
Deoxycytidine	0.000288702	0.00034549	0.000289975	0.000212973	0.000338691	0.000242145	6.07293e-05	0.000207667	4.33357e-05	0.00010371	0.000151515	5.91366e-05	9.52473e-05	3.24809e-05	0.000118875	0.000174056	0.000146475	0.000329484	0.000106991	0.00027131	0.000174245	0.000175231	0.000200207	0.000237206	0.000202144	0.000107846	0.00010477	0.000184555	0.000149438	0.000153434	6.70683e-05	9.19262e-05	5.40824e-05	5.09899e-05	0.000148004	0.000110891	2.93279e-06	9.63448e-05	0.000110134	0.00018676
Corticosterone	0.000278631	0.000347041	0.000225576	0.000175884	0.000230605	0.000203768	0.0001238	0.000358404	0.000229059	0.00036473	0.000760723	0.000409039	0.000304569	0.00054228	0.000374671	0.000443189	0.000264365	0.000308443	9.81058e-05	0.000190783	0.00034478	0.000530972	0.000229328	0.000220369	0.000342539	0.000357967	0.000624882	0.000450595	0.000234283	0.000299115	0.000428074	0.000342035	0.000640117	0.000319978	0.000299554	0.000514763	0.000330096	0.000250025	0.000271727	0.00020756
Tryptophan 2-C-mannoside	5.41064e-06	0.000223793	9.1589e-05	0.000435088	0.000303355	0.000323281	2.197e-05	0.000400627	0.00112416	0.00118916	0.000668919	0.00177439	0.00217777	0.00248636	0.000489133	0.000265813	3.80721e-05	0.000171653	0.000519536	0.000366214	0.000176945	4.03752e-06	0.000193789	0.000584277	0.000215008	0.000217511	0.000459713	0.000197687	0.000340336	0.000208383	0.000186524	0.000448502	0.000279717	0.000162293	0.000417916	0.00021372	0.00202772	9.94618e-05	0.000237669	0.000123951
LPC(20:2)	0.000264366	0.000191783	0.000244749	0.000324218	0.000165791	9.47809e-05	0.000142471	0.000301829	0.00127135	0.000274737	0.000810583	0.0011989	0.00149109	0.00116701	0.00133299	0.000614865	0.000565366	0.000713717	0.000573656	0.000412145	0.00120417	0.00145137	0.00048709	0.00113451	0.000756111	0.000325575	0.000721679	0.000296839	0.000250731	0.00029865	0.000322788	0.000354237	0.00043168	0.000240363	0.000164044	0.00070822	0.000197448	0.000472949	0.000458819	0.000134083
LPC(16:1)	0.000185228	0.000160806	0.000155089	0.000184306	0.000257418	0.000200825	0.00021136	0.000205917	0.000469615	0.000368009	0.000276942	0.000303778	0.000322385	0.000686821	0.000930841	0.000409628	0.000595573	0.000337512	0.000466413	0.000308083	0.000745432	0.000924793	0.00127132	0.000676104	0.000815939	0.000386743	0.000463873	0.000627317	0.000549383	0.000433257	0.000421421	0.000521814	0.000377134	0.00063279	0.000501212	0.000418948	0.000193586	0.000997888	0.000576171	0.000507279
Myristoleoylcarnitine	0.000273965	0.000273663	0.000159982	0.000123083	1.22035e-05	0.000234622	0.000242051	0.000182918	0.00012955	0.000158617	0.000118457	0.000124119	0.00011263	0.000125129	9.84025e-05	6.14739e-05	0.00019169	0.000157631	0.000118732	2.34945e-05	0.000210065	0.000178737	0.00013352	5.38476e-05	6.08489e-05	0.000156472	0.000154739	4.67627e-05	9.34078e-05	3.48442e-05	3.37151e-05	3.09436e-05	6.65562e-05	3.61078e-05	6.50159e-05	0.000266837	0.000316223	6.82094e-05	0.000186538	0.000190524
Palmitoleic acid	0.000202081	0.000198999	0.000118957	0.000128956	0.000150173	0.000118302	0.000146298	8.36027e-05	3.66379e-05	0.000148372	3.40211e-05	7.92496e-05	8.49356e-05	4.64741e-05	4.601e-05	8.46377e-05	0.000167499	4.666e-05	3.25811e-05	0.000131598	6.66656e-05	5.34414e-05	8.96373e-05	5.92212e-05	6.27929e-05	4.75569e-05	6.80696e-05	5.94408e-05	5.65314e-05	5.89243e-05	9.36978e-05	6.28794e-05	4.25764e-05	4.62938e-05	3.58278e-05	5.24473e-05	5.80299e-05	2.7712e-05	7.59561e-05	4.79908e-05
LPC(18:3)	0.000217888	3.60252e-05	4.22807e-05	0.000103754	0.000231725	9.31959e-05	0.000259976	0.00015368	0.000293816	0.000269303	0.000267966	0.000218045	0.000260062	0.000275945	0.000345342	0.000116758	6.77531e-05	0.000264903	0.000223756	8.58741e-05	0.000410182	0.000413807	0.000230571	0.000465094	8.70184e-05	0.000139152	9.15905e-05	8.38828e-05	0.000144059	0.000110056	6.68059e-05	6.72708e-05	0.000373328	0.000502451	0.000520865	0.000388772	0.000280823	0.000478955	0.000437325	0.000392366
Dodecanoylcarnitine	0.000142518	0.000148989	0.000101169	7.54429e-05	0.000156632	0.00015608	0.000128366	0.00012548	8.24348e-05	9.03393e-05	9.03381e-05	7.14759e-05	8.41532e-05	7.00908e-05	3.05999e-05	0.00014121	0.000115639	8.96518e-05	9.51684e-05	8.27304e-05	0.000117278	0.00010772	7.76896e-05	7.83791e-05	9.75313e-05	9.437e-05	8.09623e-05	8.88368e-05	7.52571e-05	6.76786e-05	7.22816e-05	6.0881e-05	0.000104193	4.57511e-05	9.07339e-05	0.00011149	0.000104923	7.1797e-05	8.51077e-05	8.54919e-05
LPC(18:2)	0.000230521	8.8589e-06	1.84102e-05	6.44873e-05	0.000198055	2.81654e-05	0.000185038	0.000137963	0.000285056	0.000363883	0.000197739	0.00022464	0.000226936	0.000291314	0.000233667	0.000119493	2.88384e-05	0.000195001	0.0001905	3.61279e-05	0.000306612	0.000274714	0.000126079	0.000253166	0.000117458	8.02743e-05	0.000129464	9.61901e-05	8.14176e-05	6.7691e-05	1.79312e-05	7.18219e-05	0.000208995	0.000328472	0.000222021	0.000160078	0.000180429	0.000250479	0.000181784	0.000174126
LPC(20:5)	0.000190233	4.03131e-05	1.3793e-05	3.98489e-05	0.000170324	6.21236e-05	0.000226742	0.000115333	0.000454687	0.000432689	0.000413601	0.000356031	0.00027792	0.000269326	0.000385122	0.000207186	2.86134e-05	0.000159624	0.000156551	8.02568e-05	0.000306083	0.000148979	0.000145041	0.000296493	0.000135504	5.34461e-05	6.14071e-05	9.53317e-05	9.69218e-05	9.29461e-05	2.6691e-05	8.2365e-05	0.000306085	0.000625074	0.000159348	8.44666e-05	9.14996e-05	0.000138234	0.000118912	0.000112942
3-Hydroxy-11Z-octadecenoylcarnitine	0.000122547	0.000126469	5.67569e-05	6.92765e-05	0.000115809	7.92628e-05	0.000102252	7.26639e-05	2.04616e-05	2.34475e-05	3.76075e-05	2.70218e-05	5.24804e-05	2.98434e-05	2.81395e-05	4.41634e-05	5.27197e-05	2.64636e-05	3.56189e-05	3.63214e-05	3.74779e-05	3.56222e-05	4.90895e-05	3.6305e-05	3.46021e-05	3.16375e-05	4.40671e-05	4.57895e-05	3.31532e-05	2.61276e-05	2.7007e-05	2.83804e-05	2.44828e-05	2.11079e-05	2.37424e-05	3.37233e-05	3.8213e-05	1.8308e-05	2.3385e-05	4.59718e-05
LPC(20:1)	7.25513e-05	8.66358e-05	6.69114e-05	5.99176e-05	9.93825e-05	0.000124848	6.59481e-05	2.84604e-05	0.0001453	5.7559e-05	0.000149962	0.000149602	0.000169502	3.12485e-05	0.000207669	0.000137669	0.00013541	0.000126859	0.000104162	0.000126746	0.000160644	0	8.96798e-05	0.000162013	0.000233912	8.23453e-05	0.000144484	0.000549752	0.000218874	8.78801e-05	0.000141032	0.000110436	6.87028e-05	0.000141776	6.58458e-05	9.76395e-05	2.90189e-05	0.000108119	5.4926e-05	6.65106e-05
Hexanoylcarnitine	9.31311e-05	5.5075e-05	5.88835e-05	3.97937e-05	6.9127e-05	6.2511e-05	5.56737e-05	5.70117e-05	3.55401e-05	5.73925e-05	4.44122e-05	3.09919e-05	5.0912e-05	1.60718e-05	3.56226e-05	3.04253e-05	2.53425e-05	1.27055e-05	2.05174e-05	1.29913e-05	2.627e-05	3.7944e-05	1.29204e-05	1.42756e-05	1.08904e-05	1.87799e-05	1.66066e-05	1.27598e-05	8.62539e-06	2.14093e-05	1.54766e-05	9.69422e-06	3.0426e-05	1.35287e-05	3.97397e-05	1.95125e-05	8.30693e-05	2.58457e-05	3.40453e-05	2.81451e-05
Pentadecanoylcarnitine	5.6041e-05	5.35692e-05	3.79032e-05	4.43366e-05	7.82787e-05	0.00010272	3.65047e-05	6.14867e-05	1.4512e-05	2.33949e-05	1.53089e-05	1.10977e-05	1.93409e-05	3.15914e-05	1.14465e-05	3.32731e-05	2.22697e-05	1.98934e-05	2.11462e-05	2.63838e-05	2.2215e-05	1.06458e-05	3.47219e-05	1.44352e-05	2.19547e-05	4.96346e-05	1.28378e-05	4.03278e-05	3.47776e-05	3.08723e-05	1.2316e-05	1.71932e-05	2.74788e-05	2.21157e-05	2.51693e-05	3.37148e-05	2.42208e-05	2.22839e-05	2.1909e-05	4.05457e-05
LPC(22:4)	8.47037e-05	5.97128e-06	4.4351e-07	1.95359e-05	3.80589e-05	4.83261e-06	4.34386e-05	3.45137e-05	0.000129996	0.000102374	0.000146103	0.000164807	0.000248613	0.000108772	0.000140174	4.6887e-05	2.42713e-05	0.00012144	0.000116342	2.95324e-05	0.000191449	0.000112131	5.38624e-05	0.000222785	4.57907e-05	3.78953e-05	7.65263e-05	4.16918e-05	4.13999e-05	2.5581e-05	2.19063e-05	4.39107e-05	0.000120971	0.000171372	9.57268e-05	8.70103e-05	7.55483e-05	0.000118128	0.000103124	7.71201e-05
LPC(P-18:1)	7.0907e-05	4.5703e-06	4.42088e-06	1.00782e-05	2.1903e-05	5.71549e-06	3.23437e-05	1.59134e-05	5.20246e-05	3.45806e-05	7.82463e-05	0.000113205	9.22041e-05	6.63877e-05	8.35092e-05	1.20774e-05	9.25128e-06	6.03342e-05	1.85073e-05	8.75044e-06	7.90317e-05	9.20754e-06	1.38981e-05	6.98324e-05	2.65079e-05	1.02539e-05	3.40816e-05	1.26604e-05	7.63057e-06	7.60425e-06	2.42036e-05	1.32336e-05	5.98052e-05	4.23013e-05	5.12886e-05	3.03093e-05	4.94392e-05	5.56114e-05	4.58932e-05	3.02373e-05
Unrine
Name	Control-1	Control-2	Control-3	Control-4	Control-5	Control-6	Control-7	Control-8	Model-1	Model-2	Model-3	Model-4	Model-5	Model-6	Model-7	Model-8	Low-1	Low-2	Low-3	Low-4	Low-5	Low-6	Low-7	Low-8	High-1	High-2	High-3	High-4	High-5	High-6	High-7	High-8	Positive-1	Positive-2	Positive-3	Positive-4	Positive-5	Positive-6	Positive-7	Positive-8
Phenol sulphate	0.0215338	0.0318258	0.0142043	0.013408	0.0309147	0.0407445	0.0226965	0.0367574	0.0119496	0.006379	0.0475829	0.0278919	0.00693359	0.00442761	0.00979922	0.0231134	0.00443938	0.0082131	0.0266357	0.0206232	0.00302498	0.0129995	0.0111713	0.00753486	0.00949213	0.00685386	0.00811773	0.00528912	0.00745121	0.00927766	0.00878826	0.00976726	0.0064767	0.0119754	0.00210211	0.00254518	0.00087774	0.009151	0.00258247	0.00517411
Hippuric acid	0.0575176	0.049956	1.75167e-05	0.06926	0.0652361	0.0675945	0.0638291	0.0659755	0.107338	0.107244	0.0748143	0.0961011	0.157571	0.112092	0.106986	0.0947632	0.10118	0.0863295	0.0751447	0.118189	0.127158	4.14046e-05	3.37954e-05	0.0843818	0.0941743	0.08912	0.0998994	0.0915355	0.0779958	0.0742348	0.101483	0.0940172	0.105789	5.60605e-05	0.0695615	0.0775633	0.0421516	0.0592014	0.0795203	0.0700329
4-Pyridoxic acid	0.00813485	0.0039548	0.0148413	0.00381915	0.00385746	0.00361314	0.00972523	4.21102e-06	0.00857787	0.00950176	0.0144601	0.0154008	0.00821665	0.00901446	0.0116477	0.00790077	0.00797493	0.00527837	0.00285063	0.00519858	0.0114387	0.00927302	0.00961551	0.00927217	0.00647643	0.00878705	0.00814512	0.0101245	0.00726316	0.0106482	0.00857251	0.00761193	0.00652311	0.00429529	0.0151416	0.000233069	0.000158933	0.013382	0.000253113	0.0120746
2-Hepteneoylglycine	0.000102478	7.15251e-05	0.00011326	0.000120549	0.000148386	0.000114545	7.74228e-05	9.40809e-05	0.000262574	0.000227089	0.000335687	0.000183498	0.000272527	0.000204797	0.000361433	0.000311092	0.00034187	0.000191847	0.000226821	0.000221053	0.000167419	0.000257691	0.000257745	0.000221014	0.000205257	0.00023393	0.00018718	0.0003189	0.000285088	0.000118297	0.000496876	0.000213018	0.000309012	0.000177307	0.000279048	0.000268439	0.000267392	0.000202314	0.000206247	0.000307312
p-Cresol sulfate	0.0106027	0.015326	0.013015	0.0273699	0.00975148	0.0120143	0.0229413	0.0114219	0.0139517	0.00525523	0.00559684	0.00349855	0.00540504	0.00869376	0.00758933	0.00339434	0.00416325	0.00360373	0.00348874	0.00162058	5.3436e-05	0.00677335	0.00741357	0.00958696	0.00951354	0.0042195	0.00242169	0.00421786	0.00614922	0.00762183	0.00605685	0.00251471	0.0110715	0.0060969	0.00289369	0.00573272	0.000183817	0.00851038	0.00237462	0.00544545
Pyrocatechol sulfate	0.00485665	0.00243958	0.00565055	0.00480436	0.00318235	0.00268146	0.00325327	0.000412433	0.00637105	0.00326211	0.00494984	0.00248685	0.00701458	0.00868271	0.00195812	0.00709782	0.00766072	0.00894108	0.00780877	0.00157245	0.00486166	0.00718585	0.00554149	0.00969879	0.00741098	0.00672665	0.00332904	0.0030148	0.00227615	0.00199342	0.00341975	0.00574906	0.0058536	0.0104703	0.00596856	0.0042737	0.00321429	0.00931043	0.00520857	0.00717813
Phenylacetylglycine	0.036247	0.0417336	0.0344609	0.052995	0.041836	0.0502045	0.0561757	0.0505928	0.0937846	0.0756029	0.0857788	3.91689e-05	0.0753979	0.0837982	0.110353	0.0942266	0.0787194	0.0811461	0.0735379	0.0958935	0.0634986	0.0747075	0.142326	0.061497	0.0744731	0.0758095	0.0893706	0.0806116	0.0919204	0.0973573	0.0962436	0.0666883	0.000140475	0.0571941	0.0602953	0.081392	0.0480278	0.0575658	0.070583	0.0763539
4-ethylphenyl sulfate	0.155413	0.13548	0.2086	0.180743	0.222256	0.166055	0.0925391	0.215126	0.0525392	0.0621671	0.0382509	0.0456459	0.0372273	0.0219016	0.0157233	0.0219583	0.0336215	0.0225383	0.0730409	0.00687423	0.00951413	0.0574897	0.0307262	0.0655329	0.0459918	0.0305818	0.0137902	0.00713622	0.00750888	0.011063	0.0153392	0.0337804	0.0422886	0.0710194	0.0326256	0.026201	0.00590955	0.104077	0.0270772	0.0641356
O-methoxycatechol-O-sulphate	0.00499112	0	0.00181551	0.00260878	0	5.23178e-05	0.00458459	0.00102393	0.00252679	0.0025875	0.00433227	0.00589931	0.0052702	0.0031413	0.00345273	0.00458969	0.00348315	0.00412612	0.00364439	0.00372471	0.0035925	0.00581243	0.00282772	0.00447125	0.00412163	0.00392833	0.0033641	0.0035211	0.00275245	0.00492757	0.00377867	0.0052893	0.00241189	0.0058074	0.00246528	0.00142488	0.00136443	0.00434203	0.00218304	0.00403005
Indoxyl sulfate	0.000707076	0.000240709	0.000260118	0.000306642	0.00012349	0.000112164	0.000377517	0.0001419	0.00375208	0.000666792	0.00177174	0.000336047	0.000763091	0.00123543	0.000460608	0.00154633	0.00151336	0.00170428	0.00246231	0.000336119	0.000577872	0.00164114	0.00172237	0.00188556	0.00117512	0.000654102	0.000468789	0.00105172	2.79811e-05	0.000305943	0.000946951	0.00118624	0.00174838	0.00164198	0.0013299	0.000935677	0.000653155	0.00112996	0.000672187	0.00131596
Tyrosol 4-sulfate	0.00120383	0.000659988	0.00155031	0.0011085	0.000564873	0.000334514	0.00027007	0.000459794	9.43575e-05	0.000222999	3.05699e-05	1.70807e-05	1.82927e-05	2.38815e-05	3.64571e-06	0.000380979	2.93233e-05	9.63308e-06	0.00086745	1.48707e-06	9.34865e-06	9.92375e-05	8.27541e-06	0.000332674	0.000902901	3.1873e-05	6.58397e-06	4.40661e-06	1.01637e-05	1.61556e-05	6.80642e-06	1.39229e-05	0.000310842	5.97507e-05	0.00019965	3.46089e-05	3.73232e-06	0.00169843	0.00038074	0.000436237
N-[1H-indol-3-yl-acetyl]glycine acid	0.00679441	0.0150687	6.39629e-05	0.0207324	0.0120843	0.012882	0.0171432	0.0131746	0.0192876	0.0368284	0.0247912	0.0162264	0.0267791	0.0310565	0.0495438	0.0421684	0.0203039	0.0212061	0.0171784	0.0183314	0.0383117	0.0354014	0.039061	0.0322845	0.0178711	0.0204164	0.0353273	0.0444249	0.0278059	0.0152831	0.0401289	0.0258387	0.047952	0.0203228	0.0367634	0.0327331	0.0673696	0.0415478	0.0481689	0.0409234
Hydroxytyrosol 4'-sulfate	0.000717865	0.00102041	0.00153137	0.00127217	0.000172729	0.000451798	0.000610096	0.000543171	0.000269625	0.000186396	0.00020789	0.000310989	0.000255359	0.000164659	0.000257489	0.000303593	3.96918e-05	0.00041186	5.7043e-06	0.000344181	0.000347613	0.000347489	0.000372517	1.27157e-05	0.000379022	0.000358296	0.000310805	0.000317759	0.000453362	0.000370542	0.00045884	0.000398108	0.000177269	0.000461976	0.000163047	0.000148684	0.000231361	0.000129441	0.000104164	5.39493e-06
Indole-3-carboxilic acid-O-sulphate	0.00130016	0.00154609	0.00047478	0.00103611	0.00130803	0.00177483	0.000874901	0.00174538	0.000395859	0.000406365	0.000725408	0.000622696	0.000531923	8.68043e-05	0.000642247	0.000257033	7.80913e-05	0.000330965	2.25839e-06	0	0.000398263	0.000626088	5.84746e-05	0.000473206	0.000176563	0.000327083	0.000204359	0.000173279	5.8879e-05	0.000360645	9.9738e-05	0.0003581	0.000230578	0.000107396	0.000392268	0.000190159	3.82533e-06	0.000434596	0.000142649	0.000364156
Pivaloylcarnitine	0.00129332	0.000622323	0.000554294	0.000508315	0.000440402	0.000557308	0.00181333	0.000463528	3.51666e-05	7.34559e-05	0.000145586	0.000118731	0.00013649	2.25972e-05	8.99203e-05	0.000119953	6.60809e-05	0.0001748	7.20233e-05	0.00016301	4.52811e-05	5.61982e-05	0.000104168	5.68532e-05	7.99645e-05	3.84733e-05	5.04845e-05	5.40186e-05	4.33974e-05	7.78681e-05	5.844e-05	4.06048e-05	0.000129812	4.66808e-05	2.14429e-05	4.08772e-05	4.61848e-06	0.000109719	5.89652e-05	0.000101847
nonenoylglycine	0.000438096	0.000342176	0.00030776	0.000392665	0.000136955	0.000191859	0.000412834	0.00012022	1.17736e-05	2.61298e-05	3.43452e-05	6.46179e-05	5.26818e-05	5.73188e-06	2.45073e-05	2.69619e-07	2.11833e-05	7.49624e-05	1.63703e-05	6.59279e-05	5.21147e-06	3.95419e-05	4.6982e-05	3.75702e-05	4.53471e-05	2.16287e-05	3.45107e-05	4.13422e-06	3.26108e-05	5.92168e-05	3.32829e-05	2.32715e-05	5.07927e-05	3.34882e-05	4.4022e-06	9.81022e-06	2.96635e-05	0	2.29376e-05	2.38533e-05
3-Methoxy-4-hydroxyphenylethyleneglycol sulfate	0.000409123	5.46739e-05	0.000552318	7.31009e-05	0.00024532	6.22799e-05	0.000436381	9.257e-05	0.000148464	0.000177563	0.000419945	0.000283621	0.00124813	0.00237728	0.000841188	0.00246549	0.000291915	0.000621702	0.000222311	0.000273667	0.00142294	0.00114701	0.000151293	0.000989759	0.000439641	0.000196512	0.000907375	9.4535e-05	0.000139921	0.000291428	0.000173142	0.000566061	0.000338166	0.00200917	0.00108308	0.000834357	0.00487577	0.00179943	0.000497715	0.000702624
3-Hydroxytetradecanedioic acid	0.00161658	0.00153675	0.00155346	0.00148352	0.00140673	0.00139645	0.00181059	0.00152634	0.000407342	0.00056742	0.000536775	0.000377159	0.00025136	0.000109732	0.000251157	0.00035708	0.000235514	0.000715924	0.000225622	0.000523596	0.000381654	0.000537	0.000476212	0.000442774	0.00025316	0.000270824	0.00032982	0.000257323	0.000247449	0.000511064	0.000342161	0.000321064	0.000174883	0.000214313	0.000217929	0.000113003	0.000149019	0.000519314	8.98243e-05	0.00048982
p-Cresol glucuronide	0.0426671	0.0355514	0.000769206	0.034367	0.0111272	0.0141881	0.0553876	1.83718e-05	0.0989988	0.0851335	0.0705021	0.094561	0.00978564	0.104854	0.0572306	0.0156393	0.122276	0.0764854	0.109193	0.0474927	0.0123627	0.00601465	0.00450071	0.0456377	0.0671754	0.131895	0.0500428	0.120809	0.14461	0.125501	0.0398512	0.0918619	0.0256984	0.085672	0.00536119	0.120404	0.000898768	0.0192055	0.0500026	0.0265467
4-Ethylphenol glucuronide	0.0207788	0.00269795	0.000182503	0.0023533	0.00280007	0.0019251	0.014443	0.00010128	0.0092632	0.0163079	0.0185982	0.022769	0.000767603	0.0174696	0.0046064	0.00145182	0.0199343	0.00864649	0.0292369	0.00423684	0.00156015	0.000575097	0.000232735	0.0034139	0.00655879	0.0208074	0.00355168	0.0117756	0.0110941	0.012821	0.00181043	0.0193234	0.00155454	0.0292726	0.00074581	0.0156269	0.000215639	0.00291448	0.0112639	0.00310049
Tryptophan 2-C-mannoside	0.00332541	0.00263168	0.00265906	0.00312292	0.00137173	0.00270004	0.00104931	0.00212502	0.00530314	0.00407101	0.00673173	0.00421194	0.00376688	0.00431609	0.0022076	0.00544476	0.00408729	0.00455716	0.00533466	0.00538467	0.00436334	0.0051045	0.00464026	0.00430897	0.00393955	0.0041515	0.00489328	0.00532233	0.0042443	0.0041036	2.59817e-06	2.67095e-06	0.00462485	0.00418972	0.00393145	0.00452252	0.00400901	0.00485648	0.00320087	0.00395678
Perilloside B	0.00185842	0.000586247	0.000511212	0.00144421	0.00156283	0.00239014	0.00253316	0.00160682	0.00297248	0.00199809	0.0030087	0.00259902	0.00305785	0.00343456	0.0029293	0.00522392	0.00252334	0.00234742	0.00202665	0.00221992	0.00219599	0.00220419	0.0016838	0.00237819	0.00215259	0.00206299	0.00193099	0.00171156	0.00170685	0.00271181	0.00226755	0.00207639	0.0022189	0.00148498	0.000898651	0.00166006	0.000551026	0.00229953	0.00159865	0.00237463
2-Indolecarboxylic acid	0.0338075	0.0396311	0.0513885	0.0326586	0.0659898	0.058586	0.0380841	0.0711963	0.0253128	0.00527152	0.0564877	0.0282605	0.0439534	0.0108291	0.00750531	0.045066	0.00309344	0.0174178	0.0168872	0.0170713	0.00223618	0.0509065	0.0172927	0.0254083	0.0241024	0.00439817	0.00815592	0.00214758	0.00124446	0.012595	0.00971601	0.01175	0.00395744	0.0335433	0.00317853	0.0120938	0.000945823	0.0163245	0.00993525	0.0138762
Kynurenic acid	0.0289776	0.0365101	0.0253149	0.0349871	0.0279806	0.0298402	4.51325e-05	0.0373228	3.22147e-05	4.08547e-05	6.42004e-05	3.91751e-05	3.53177e-05	2.72915e-05	4.96963e-05	0.0192034	3.01052e-05	3.22475e-05	3.09438e-05	3.20101e-06	3.64653e-05	3.79208e-05	4.11134e-05	6.39587e-05	3.86501e-05	6.0869e-05	4.16333e-05	4.20381e-05	3.85783e-05	4.421e-05	7.10409e-05	5.81669e-06	0.0111617	3.4389e-05	3.4032e-05	0.0171573	3.55473e-05	0.0271704	0.00679014	1.97688e-05
octadienoylglycine	0.000394547	0.000337854	0.00018863	0.000291187	0.000277849	0.00031247	0.000234435	0.000250134	0.000112625	0.000127368	0.000150945	0.000133004	7.06493e-05	7.17532e-05	9.7913e-05	0.00012166	0.000161004	0.000147559	0.000129237	0.000147986	8.14956e-05	0.000116853	0.00011097	0.000134982	0.00014719	0.000133228	0.000128347	0.000120237	0.000117734	0.000175341	0.000113146	0.000117734	6.99553e-05	0.000138928	0.00011807	7.49751e-05	0.000103013	0.00014134	5.36001e-05	0.000111294
2,3-Methylene suberic acid	0.000694041	0.000660042	0.000466119	0.000886641	0.000965832	0.000803937	0.000822552	0.000875852	0.000172652	0.000518702	0.00050416	0.000172507	0.000166546	0.0001078	0.000263684	9.72105e-06	0.00021107	0.000396215	0.000183524	0.000349135	0.000279317	0.000394853	0.000331774	0.000391893	0.000429465	0.000399294	0.000385619	0.000250473	0.000371261	0.00053691	0.00030237	0.000286015	0.000242699	0.000664724	0.000335296	0.000381536	0.000634863	3.66581e-06	0.000204769	0.000201608
N-Acetyl-3-hydroxyprocainamide	0.000246899	0.000949118	0.000586502	0.000470862	0.000925264	0.00084411	0.000594615	0.000673545	0.0015099	0.00115398	0.000810494	0.000545741	0.00084005	0.0012842	0.000959803	0.00139697	0.000566559	0.000610472	0.00106898	0.00163468	0.000875263	0.0010541	0.0010349	0.00105232	0.00108446	0.00121095	0.000893582	0.000939101	0.00085724	0.000407113	0.000462448	0.00124613	0.000823391	0.000474063	0.00070293	0.000854553	0.000148429	0.00088012	0.00041202	0.000787058
Sebacoyl-L-carnitine	0.000262791	0.000117715	7.30682e-05	0.000216747	0.000183328	0.000479655	0.000213233	0.000175558	4.67958e-05	0.000101938	6.24642e-05	6.00138e-05	4.42962e-05	1.10417e-05	1.82692e-05	2.0337e-05	4.21673e-05	3.84196e-05	5.09485e-05	2.87943e-05	3.05304e-05	4.20966e-05	4.17727e-05	5.45511e-06	9.06226e-06	3.7913e-05	6.80825e-05	2.62035e-05	2.5741e-05	2.88055e-05	1.42328e-05	1.85472e-05	4.75542e-06	4.10199e-05	1.90969e-05	1.27878e-05	4.61045e-06	3.76363e-05	5.14948e-06	1.72887e-05
Riboflavin	0.00248763	0.00367914	0.00161168	0.00316678	0.00374798	0.00551317	0.00370832	0.00383308	0.00310567	0.00479921	0.00526998	0.00613934	0.00387478	0.00448211	0.0051425	0.00548321	0.00510589	0.00753893	0.00316158	0.00458635	0.0060845	0.00621702	0.00388788	0.00519138	0.00506263	0.00506795	0.00504798	0.00459764	0.005906	0.00587416	0.00604085	0.0068814	0.00481352	0.00857584	0.00633812	0.00542815	0.00575173	0.00331151	0.00395574	0.00542969
Nutriacholic acid	0.000163319	0.000168476	0.00035067	0.000321227	0.00037543	0.000489208	0.000537716	0.000258927	0.000234945	0.0003924	0.00108406	0.000361986	0.00272165	0.000385941	0.0020642	0.000769694	0.000315792	0.00147946	0.000820845	0.000214394	0.000884409	0.000443378	0.00186658	0.000722705	0.000231752	0.000399036	0.00125168	0.000157462	8.39914e-05	0.0002761	0.000416733	0.000346044	0.000477088	0.000105384	0.00150678	0.00152316	0.00017433	0.000502032	0.000252221	0.00224676
Feces
Name	Control-1	Control-2	Control-3	Control-4	Control-5	Control-6	Control-7	Control-8	Model-1	Model-2	Model-3	Model-4	Model-5	Model-6	Model-7	Model-8	Low-1	Low-2	Low-3	Low-4	Low-5	Low-6	Low-7	Low-8	High-1	High-2	High-3	High-4	High-5	High-6	High-7	High-8	Positive-1	Positive-2	Positive-3	Positive-4	Positive-5	Positive-6	Positive-7	Positive-8
Iduronic acid	0.000358297	0.000454467	0.000121451	0.000208917	6.44804e-05	0.000151952	0.00015055	8.00284e-05	0.000591316	0.000720542	0.000232725	0.000469193	0.000283526	0.00107505	0.00051372	0.00052418	0.00028381	0.000298903	0.000354683	0.000235241	0.00060875	0.000449031	0.00034361	0.000363058	0.000410663	0.000418472	0.000384747	0.000698303	0.00106444	0.000352066	0.00098034	0.000784843	0.000253886	0.000386383	0.000211755	0.000404358	0.00036846	0.0002783	0.00062835	0.000398673
Coumarin	0.00248053	0.00223364	0.00440927	0.0027499	0.00250135	0.00675269	0.00263582	0.00495606	0.00368636	0.0010548	0.00166503	0.00353456	0.00219885	0.00194418	0.00103049	0.00141002	0.000728447	0.000855755	0.00245463	0.000292436	0.0011816	0.00193245	0.00108128	0.00077053	0.00103882	0.000654278	0.000681946	0.00137232	0.00080098	0.00140702	0.00103717	0.000357345	0.000629259	0.000462886	0.000308163	0.000750288	0.000671995	0.0029768	0.00029805	0.000835182
Dihydrocortisol	0.000933077	0.00108703	0.00148084	0.000832896	0.0010746	0.000397195	0.00108032	0.000133822	0.00129425	0.00174317	0.000565935	0.00187739	0.000924089	0.00157499	0.0038002	0.00191273	0.00195756	0.000833195	7.08267e-05	4.28494e-06	0.00213164	0.00145948	0.00266977	0.000790686	0.00101544	7.86883e-05	0.00169469	0.000973501	0.000598326	0.000623436	0.000562515	6.14554e-05	0.00114077	0.000530566	0.000806562	0.00174409	0.00164896	0.000455757	8.62109e-05	6.17559e-05
7-Sulfocholic acid	0.000439784	0.00065942	0.000194757	0.00119351	0.00035951	0.000281878	0.00690544	0.000847159	0.00172055	0.00139291	0.00474899	0.00335306	0.00285729	0.00386279	0.00324914	0.0020032	0.00247292	0.0049344	0.000784177	0.000591624	0.00788197	0.0066856	0.0108311	0.00729016	0.00828703	0.000640848	0.0200763	0.00229894	0.000759045	1.12812e-05	0.000511733	0.000156693	0.00131698	0.00538283	0.00135114	0.00870779	0.00237358	0.00294299	0.000585853	0.000764597
3,4-Methylenesebacic acid	0.00152946	0.00158379	0.00136912	0.0012582	0.000493066	0.000332139	0.00151852	0.000119024	7.09755e-05	0.000450681	0.000546182	0.00030751	4.90444e-05	0.00025533	6.67037e-05	0.000318711	0.000926159	0.0014509	0.00154664	0.00010943	0.000527376	0.00172225	0.00185998	0.000522272	0.000792843	0.000410321	0.000869135	8.01269e-05	0.00061346	0.000771042	0.0005736	0.000541508	0.00119068	0.00129375	4.1215e-05	0.000323201	0.000132803	0.00124344	0.00034603	6.93957e-05
Hexyl phenylacetate	0.00076574	0.000794933	0.00109586	0.000716509	0.00087256	0.00135125	0.00051253	0.000859958	0.000532148	0.000559738	0.000298175	0.000402864	0.000308082	0.000400666	0.000397157	0.00043692	0.000503085	0.000233037	0.0004322	0.00034245	0.000401126	0.000344498	0.000314277	0.000171837	0.000217326	0.000217914	0.000212406	0.000346013	0.000253888	0.000302528	0.000431958	0.000185388	0.000252723	0.000267158	0.000291271	0.00032145	0.000432761	0.000460756	0.000297219	0.000421224
3-Hydroxytetradecanedioic acid	0.00345028	0.00381257	0.0048231	0.00296171	0.00432883	0.00635793	0.00181886	0.00410994	0.00241135	0.00182726	0.00130636	0.00160119	0.00112723	0.00196124	0.00118325	0.00216913	0.00206954	0.00101833	0.0020059	0.00143391	0.00124257	0.00125922	0.0010191	0.000702369	0.000957284	0.000791709	0.000689437	0.00178821	0.000930815	0.00137792	0.00171207	0.000814505	0.000721488	0.00077514	0.000866929	0.000665832	0.00133641	0.00131849	0.000901486	0.00104433
19,20-DiHDPA	0.000184975	0.000277557	0.000161928	0.000196924	0.000263286	0.00133428	0.00113831	0.000284493	0.000158214	0.000164911	8.27218e-05	5.82646e-05	0.000154634	0.00019631	0.000247438	7.30664e-05	0.00021879	0.000179975	0.000158626	6.18013e-05	0.00107644	0.000320232	0.000385595	0.00012867	0.000355899	8.89817e-05	0.000504032	0.000227852	5.81661e-05	8.33653e-05	8.45323e-05	4.27013e-05	8.28872e-05	0.000202579	8.26964e-05	0.000614206	0.000272408	0.00154455	5.70918e-05	0.000115105
Enterolactone	0.00918184	0.00679067	0.00820864	0.00561538	0.0118893	0.0149968	0.00339979	0.0149609	0.0075046	0.00482209	0.00541908	0.00281994	0.00384706	0.00787176	0.00714988	0.00498253	0.0089398	0.00667349	0.0108424	0.00545237	0.0109403	0.00915771	0.00888751	0.00411309	0.0110905	0.00301507	0.00492756	0.00845746	0.00517628	0.00623153	0.00938702	0.00487034	0.00471008	0.00195546	0.00297084	0.00317522	0.00959935	0.00725952	0.00556435	0.0113473
alpha-Linolenic acid	0.00106207	0.00140421	0.00116168	0.000469368	0.0013945	0.00146194	0.000905234	0.0014463	0.000844325	0.000354536	0.000793855	0.000282427	0.000934778	0.00095085	0.000809861	0.00122451	0.00101502	0.000525834	0.000487715	0.000778081	0.000470125	0.000888406	0.000615449	0.000620304	0.000577656	0.00038769	0.000294132	0.000878945	0.000396188	0.000725326	0.000951961	0.00043654	0.000473115	0.000462683	0.000560342	0.000703426	0.00111684	0.000793296	0.000680686	0.000772046
1beta-Hydroxycholic acid	0.000461685	0.000555495	0.000495829	0.00120621	0.000596436	0.000360734	0.000589519	3.29549e-05	0.00198663	0.00117497	0.00163699	0.00116002	0.000474924	0.000657198	0.000803502	0.000788513	0.000723542	0.000972198	0.000463611	0.0010534	0.00102057	0.000757597	0.000670768	0.00234318	0.000742393	0.00154775	0.00128516	0.000627971	0.000973074	0.000697509	0.000350431	0.0016349	0.00134161	0.00117419	0.00100539	0.00137999	0.00156466	0.00210266	0.00107482	0.00165294
Dodecanedioic acid	0.0171107	0.014672	0.0176219	0.0116892	0.0224739	0.0264637	0.0134508	0.0203678	0.0110292	0.00910665	0.00622727	0.00983116	0.00589675	0.0152151	0.00640852	0.00613446	0.0133996	0.00607923	0.00747902	0.00684371	0.00611715	0.011477	0.00650354	0.00422749	0.00647575	0.00227727	0.00250566	0.00753761	0.00561439	0.00834278	0.015296	0.00429416	0.00579879	0.00824907	0.013517	0.00284121	0.0129979	0.0136539	0.0103265	0.0103244
7a,12a-Dihydroxy-3-oxo-4-cholenoic acid	0.000343105	0.00141778	0.000916939	0.000627795	0.00031437	0.000224952	0.000577511	0.000194732	0.000779931	0.00117779	0.00110277	0.00117954	0.0013202	0.00165508	0.000222113	0.00233602	0.000348096	0.000917005	0.000398772	0.00054631	0.000244188	0.000446384	0.000485781	0.00175892	0.000751367	0.000661616	0.000478826	0.000230028	0.000611893	0.000248513	0.000462178	0.000430426	0.000478138	0.0029166	0.0028614	0.0012205	0.000600797	0.000376869	0.000916876	0.000345223
3-Oxocholic acid	0.00312921	0.0121276	0.00786402	0.0063162	0.00191183	0.00156368	0.00409604	0.00112397	0.00620227	0.00796485	0.00962992	0.0125773	0.0128318	0.0139168	0.00493004	0.00871047	0.00203341	0.0127956	0.00346626	0.0115068	0.00179309	0.00667452	0.00498012	0.0138125	0.00687743	0.0103152	0.00792749	0.00246712	0.0154637	0.00513533	0.00517967	0.00908513	0.00427828	0.0142918	0.0127797	0.00506309	0.00408584	0.00183325	0.00926871	0.00229951
3-Oxo-4,6-choladienoic acid	0.00102743	0.00297763	0.00217679	0.00214299	0.00137363	1.60634e-05	0.00163324	0.000977373	0.00200538	0.00250575	0.00328401	0.00312903	0.00344938	0.00270943	0.00124712	0.0022057	0.000731844	0.00289124	0.00153101	0.00282196	0.000913553	0.00184943	0.00157953	0.00380494	0.00255567	0.00270114	0.00208337	0.00109694	0.00389038	0.00140636	0.00145821	0.002444	0.0016662	0.00334367	0.0023046	0.00195868	0.00140193	0.000915072	0.00233369	0.00119238
7-Ketodeoxycholic acid	0.00505832	0.00744786	0.00759869	0.00904865	0.00162751	0.00323285	0.0031494	0.000805818	0.00954085	0.010763	0.0178032	0.0107749	0.00993323	0.00816349	0.000638982	0.00636829	0.00263193	0.00799623	0.00832754	0.0100226	0.00293733	0.00338208	0.00372304	0.018568	0.00848702	0.0073823	0.00380461	0.00598503	0.00694503	0.00473335	0.00414315	0.00660591	0.00656951	0.0197259	0.021948	0.0122196	0.00348904	0.000892511	0.00964003	0.00518173
Cholic acid	0.00371774	0.00929584	0.00999194	0.0155115	0.0024587	0.00253288	0.0043145	0.00254691	0.0101316	0.0140972	0.0244945	0.017391	0.0112126	0.0135154	0.00371787	0.00485636	0.00202153	0.0145789	0.0081814	0.0247154	0.00371312	0.00364861	0.00443891	0.0194433	0.0127004	0.0275556	0.00532195	0.00759669	0.0232415	0.00977431	0.00740297	0.0162259	0.0124301	0.0224895	0.0213356	0.010892	0.00379545	0.00128477	0.0105037	0.0075454
